# Supplementary material for: Role of methanotrophic communities in atmospheric methane oxidation in paddy soils
Source: Front Microbiol. 2024 Nov 6;15:1481044. doi: 10.3389/fmicb.2024.1481044 (PMC11578120; doi:10.3389/fmicb.2024.1481044)
Supplement: Supplementary file 2 [file Data_Sheet_2.xlsx]

## Sheet: Table S4
Supplementary Table 4. High-throughput sequencing of pmoA genes in paddy soils
pmoA group or lineage			High-quality read number of pmoA gene
			Tao-Yuan						Gu-Shi						Ying-Tan						Jia-Xing						Jiang-Du						Chang-Shu						Wu-Chang						Lei-Zhou
			Day-0-R1 a	Day-0-R2	HAMO-R1 b	HAMO-R2	HAMO-R3	13C-DNA c	Day-0-R1	Day-0-R2	HAMO-R1	HAMO-R2	HAMO-R3	13C-DNA	Day-0-R1	Day-0-R2	HAMO-R1	HAMO-R2	HAMO-R3	13C-DNA	Day-0-R1	Day-0-R2	HAMO-R1	HAMO-R2	HAMO-R3	13C-DNA	Day-0-R1	Day-0-R2	HAMO-R1	HAMO-R2	HAMO-R3	13C-DNA	Day-0-R1	Day-0-R2	HAMO-R1	HAMO-R2	HAMO-R3	13C-DNA	Day-0-R1	Day-0-R2	HAMO-R1	HAMO-R2	HAMO-R3	13C-DNA	Day-0-R1	Day-0-R2	HAMO-R1	HAMO-R2	HAMO-R3
pxmA	RA21-like	gp23	0	1	1	1	0	0	0	0	1	2	0	0	0	0	0	0	6	0	0	0	0	0	0	0	1	0	0	1	0	0	4	2	1	1	0	0	0	0	0	0	0	1	70	0	0	3	0
		unclassified	0	1	0	0	0	0	0	0	0	0	0	0	0	0	0	0	2	0	0	0	0	0	0	0	1	0	0	1	0	0	0	0	0	0	0	0	0	1	0	0	0	0	8	0	0	0	0
typeI	typeIa	LP20	0	0	0	0	0	0	0	0	0	0	0	0	0	0	0	0	0	0	0	0	0	0	0	0	0	0	1	6	0	0	0	0	0	0	0	0	3	0	0	0	1	0	0	0	0	0	0
		Methylobacter	0	1	19	88	32	12	12	6	1205	1912	843	900	1	36	2311	2244	5305	416	20	7	2205	435	155	102	31	32	973	873	762	213	8	4	41	60	49	5	108	99	629	129	440	860	333	4	6129	888	4726
		Methylomonas	3	0	0	1	0	0	11	13	2	3	0	0	0	9	2	1	0	0	4	5	5	28	5	5	70	5	8	6	6	0	80	116	3	7	0	0	112	57	59	18	66	110	5	0	0	0	0
		Methylosarcina	1	9	44	0	1	12	15	15	339	355	201	203	5	14	97	46	26	26	19	7	361	269	218	74	174	15	1493	2508	2186	647	41	77	2735	4364	1249	1109	327	304	1492	645	2831	3597	514	10	327	366	232
		RPC-2	0	3	0	0	0	0	7	1	3	0	0	3	0	0	0	1	0	10	4	1	3	11	2	598	28	3	0	3	5	0	28	43	5	9	1	5	61	47	1	3	22	16	33	1	10	14	10
		aquifer-cluster	0	0	0	0	0	0	0	0	0	0	0	0	0	0	0	0	0	0	0	0	0	0	0	0	0	0	0	0	0	0	0	0	0	0	0	0	0	0	1	0	0	0	0	0	0	0	0
		unclassified	0	0	0	0	0	0	0	0	0	0	0	0	0	0	0	0	0	0	0	0	1	0	1	0	0	0	0	1	0	0	0	0	0	0	0	0	0	0	1	0	0	0	0	0	0	0	0
	typeIb	FW-rel	0	0	0	0	0	0	0	0	0	0	0	0	0	0	0	0	0	0	0	0	0	0	0	0	0	0	0	0	0	0	0	0	0	0	0	0	0	0	0	0	0	0	0	1	0	0	0
		FWs	0	0	0	0	1	0	13	15	12	7	12	1	0	0	0	0	0	0	0	0	0	0	0	0	42	7	13	18	11	0	4	3	0	0	0	0	0	0	0	1	1	10	2	0	0	0	0
		JRC-3	0	3	0	0	0	0	1	4	0	0	0	0	0	0	0	0	0	0	0	0	0	0	0	0	0	0	0	0	0	0	0	0	0	0	0	0	0	0	0	0	0	0	1	0	0	0	0
		JRC-4	0	0	0	0	0	0	1	3	1	0	0	0	0	0	0	0	0	0	2	1	0	0	0	0	2	0	0	0	0	0	11	18	0	0	0	0	0	0	0	0	0	0	1	0	0	0	0
		LWs	1	2	0	0	0	0	2	3	3	2	1	0	0	0	0	0	0	0	0	0	0	0	0	0	1	0	0	0	1	0	0	1	0	0	0	0	0	0	0	0	0	0	1	0	0	0	0
		Methylocaldum	0	0	0	0	0	0	1	1	1	54	8	0	0	0	0	0	1	0	0	23	2	1	3	2	824	76	102	237	194	4	5	9	0	1	3	0	4	5	0	1	2	1	64	4	1	2	0
		Methylococcus	0	0	0	0	0	0	0	0	0	0	0	0	0	0	0	0	0	0	1	0	0	1	0	0	0	0	0	0	0	0	0	0	0	0	0	0	0	0	0	0	0	0	0	0	0	0	0
		OSC-rel	2	0	2	0	4	1	13	2	5	5	1	0	0	1	0	1	10	0	0	0	10	6	4	0	2	0	2	4	2	0	0	2	3	1	0	0	0	1	0	0	0	0	36	0	1	0	0
		RPC-1	2	5	0	0	0	0	19	19	11	5	4	0	2	2	0	0	0	0	27	16	50	22	11	1	79	6	11	20	28	2	12	35	0	1	1	0	26	14	0	1	3	0	5	0	0	0	0
		RPCs	20	125	254	340	393	82	156	149	273	116	151	35	23	68	114	38	20	5	146	126	2162	2180	1173	76	511	52	272	434	526	76	113	147	97	194	29	127	47	27	4	2	11	0	123	5	25	25	16
		unclassified	0	0	0	0	0	0	1	1	0	0	2	0	0	0	0	0	0	0	0	0	2	3	0	0	6	0	0	0	1	0	1	5	0	0	0	0	1	0	0	0	0	0	0	0	0	0	0
	typeIc	JR3-rel	0	0	0	0	0	0	0	0	0	0	0	0	0	0	0	0	0	0	0	0	0	0	0	2	2	0	0	0	0	0	0	0	0	0	0	0	0	0	0	0	0	0	0	0	0	0	0
		USC-g-rel	0	0	0	0	0	0	0	0	0	0	0	0	0	0	0	0	0	0	0	0	0	0	0	0	0	0	0	0	0	0	0	0	0	0	0	0	0	0	0	0	0	0	0	0	0	0	0
	unclassified	unclassified	0	0	0	0	0	0	0	0	0	0	0	0	0	0	0	0	0	0	0	0	0	0	0	0	0	0	0	0	0	0	0	0	0	0	0	0	0	0	0	0	0	0	0	0	0	0	0
typeII	typeIIa	Methylocystis	614	3262	2918	4080	4133	3642	2382	2551	3644	2258	2570	821	490	2199	3515	1133	1548	173	1321	1083	1042	1354	899	143	3127	268	518	1345	1119	106	675	1118	245	361	63	120	1804	1291	134	106	631	29	1319	114	158	187	102
		Methylosinus	259	1443	394	550	533	167	61	49	28	15	30	8	117	560	289	86	185	23	102	72	20	47	20	0	130	9	26	51	42	0	106	168	7	20	1	0	72	46	4	3	12	0	75	0	3	6	1
		unclassified	0	0	2	0	2	0	0	0	1	0	0	0	0	0	1	0	0	0	0	0	0	1	0	0	0	0	0	0	0	0	0	0	0	0	0	0	0	0	0	0	0	0	1	0	0	0	0
	typeIIb	MO3	0	0	0	0	0	0	1	0	0	0	0	0	0	0	0	0	0	0	0	0	0	0	0	0	0	0	0	0	0	0	0	0	0	0	0	0	0	0	0	0	0	0	0	0	0	0	0
		USC-a	0	0	0	0	0	0	0	0	0	0	0	0	0	0	0	0	0	0	0	0	0	0	0	0	0	0	0	0	0	0	0	0	0	0	0	0	0	0	0	0	0	0	0	0	0	0	0
		pmoA2	1	4	2	4	5	6	2	0	0	1	2	0	0	0	0	0	1	0	8	11	0	0	0	0	10	0	2	0	4	0	0	1	1	0	0	0	0	0	0	0	0	0	0	0	0	0	0
a 'Day-0' represents the original soils on Day 0. 'R' represents each replicate.
b 'HAMO' represents the 10,000 p.p.m.v. methane-amened paddy soils with high-affinity methane oxidation activity.
c '13C-DNA' represents the 13C-labelled DNA in the ‘heavy’ fraction from the 13CH4-labelled microcosms with high-affinity methane oxidation activity.
[truncated: 7 more columns]

## Sheet: Table S5
Supplementary Table 5. High-throughput sequencing of 16S rRNA genes (16S rDNA) and 16S rRNA transcripts (16S rRNA) from the total DNA and the total RNA, respectively
Treatments		High-quality read number of 16S rDNA and 16S rRNA
		Total reads		Total methanotrphs		Type I methanotrophs		Type II methanotrophs
		DNA c	RNA d	DNA	RNA	DNA	RNA	DNA	RNA
Tao-Yuan	Day-0-R1 a	9433	6167	12	110	0	1	12	109
	Day-0-R2	10879	7212	10	164	1	2	9	162
	HAMO-R1 b	9771	6423	150	957	12	32	138	925
	HAMO-R2	12788	7664	183	1040	32	42	151	998
	HAMO-R3	9981	7817	201	1098	18	46	183	1052
Gu-Shi	Day-0-R1	11015	4884	20	86	0	5	20	81
	Day-0-R2	11524	6398	16	97	1	9	15	88
	HAMO-R1	10501	6276	265	894	194	265	71	629
	HAMO-R2	11994	6776	318	913	237	260	81	653
	HAMO-R3	8788	6998	264	1033	176	279	88	754
Ying-Tan	Day-0-R1	10720	7822	17	98	1	38	16	60
	Day-0-R2	8796	7484	26	80	4	7	22	73
	HAMO-R1	7136	9037	544	1291	459	456	85	835
	HAMO-R2	8445	7334	1032	1549	942	554	90	995
	HAMO-R3	12769	7802	1147	1175	970	433	177	742
Jia-Xing	Day-0-R1	6196	6701	18	88	7	33	11	55
	Day-0-R2	9334	5279	13	71	5	23	8	48
	HAMO-R1	8719	17131	640	3456	585	2612	55	844
	HAMO-R2	6789	7184	424	1323	384	946	40	377
	HAMO-R3	6943	5846	286	1275	248	928	38	347
Jiang-Du	Day-0-R1	5132	3712	8	33	5	13	3	20
	Day-0-R2	9030	7181	23	45	10	14	13	31
	HAMO-R1	5454	6541	267	1021	260	929	7	92
	HAMO-R2	7635	17212	408	2717	394	2478	14	239
	HAMO-R3	/	6106	/	1000	/	904	/	96
Chang-Shu	Day-0-R1	7768	5316	33	39	19	11	14	28
	Day-0-R2	7229	5943	21	42	9	15	12	27
	HAMO-R1	17318	6858	1627	1048	1602	950	25	98
	HAMO-R2	4811	6457	532	956	523	872	9	84
	HAMO-R3	6073	15236	617	2782	605	2521	12	261
Wu-Chang	Day-0-R1	9499	6068	55	35	28	18	27	17
	Day-0-R2	8075	6171	35	63	17	24	18	39
	HAMO-R1	7646	6114	1228	1550	1212	1474	16	76
	HAMO-R2	6896	5384	1312	1673	1292	1613	20	60
	HAMO-R3	6763	6686	1132	1835	1103	1751	29	84
Lei-Zhou	Day-0-R1	14643	7247	13	43	5	15	8	28
	Day-0-R2	19029	7889	28	57	14	30	14	27
	HAMO-R1	12079	7422	1531	1134	1519	1124	12	10
	HAMO-R2	12523	6835	1633	999	1629	997	4	2
	HAMO-R3	12667	7692	1997	1377	1990	1368	7	9
Zi-Yang	Day-0-R1	7865	7392	23	88	12	59	11	29
	Day-0-R2	9286	7516	19	83	14	60	5	23
	HAMO-R1	8295	6480	361	1482	342	1473	19	9
	HAMO-R2	7370	5455	527	1376	521	1371	6	5
	HAMO-R3	8991	7703	419	1702	414	1693	5	9
a 'Day-0' represents the original soils on Day 0. 'R' represents each replicate.
b 'HAMO' represents the 10,000 p.p.m.v. methane-amened paddy soils with high-affinity methane oxidation activity.
c 'DNA' represents 16S rDNA.
d 'RNA' represents 16S rRNA.
'/' represents that data was not obtained.

## Sheet: Table S7
Supplementary Table 7. High-throughput sequencing of 16S rDNA in the fractionated DNA
	DNA fraction a	High-quality read number of 16S rDNA		Total Methanotrophs (%) d
		13CH4 b	12CH4 c	13CH4	12CH4
Tao-Yuan	5	6759	4778	0.751	0.0234
	6	4222	4353	0.7409	0.0211
	7	5372	4995	0.2932	0.0248
	8	5096	5605	0.0339	0.0177
Gu-Shi	5	6511	5317	0.7467	0.0182
	6	5229	4005	0.7902	0.024
	7	4832	3674	0.4402	0.0171
	8	5399	4777	0.0352	0.0082
Ying-tan	5	5209	6908	0.8138	0.0829
	6	5152	8960	0.7931	0.1124
	7	4178	5942	0.3305	0.0404
	8	4423	3628	0.047	0.0265
Jia-Xing	5	6101	6353	0.792	0.0546
	6	4483	4141	0.7033	0.027
	7	3971	3406	0.3485	0.0435
	8	4174	4247	0.0264	0.0226
Jiang-Du	5	5647	6082	0.7824	0.0391
	6	8821	5388	0.7712	0.0245
	7	7827	7249	0.1911	0.0181
	8	7394	5756	0.0195	0.0101
Wu-Chang	5	5092	5767	0.8557	0.0482
	6	5922	5875	0.7965	0.0458
	7	7617	3431	0.1876	0.023
	8	5811	6076	0.0262	0.0074
Chang-Shu	5	5655	9068	0.8009	0.0326
	6	4483	5791	0.8367	0.0055
	7	5872	4675	0.2558	0.0154
	8	6650	6286	0.0087	0.0116
Lei-Zhou	5	6329	9446	0.9447	0.0285
	6	5659	5300	0.8945	0.0208
	7	6350	5368	0.1691	0.0197
	8	4847	5470	0.006	0.0108
Zi-Yang	5	4943	3677	0.7847	0.0307
	6	4055	11258	0.7411	0.0373
	7	3536	5941	0.4202	0.02
	8	5876	4798	0.0255	0.0075
a represents DNA gradient fractions with different buoyant densities. The smaller the number, the heavier the fractionated DNA.
b '13CH4' represents 10,000 p.p.m.v. 13CH4-amended paddy soils with high-affinity methane oxidation activity.
c '12CH4' represents 10,000 p.p.m.v. 12CH4-amended paddy soils with high-affinity methane oxidation activity.
d represents the percentage of the 16S rDNA sequences affiliated with methanotrophs to the total 16S rDNA sequences in each fractionated DNA.

## Sheet: Table S8
Supplementary Table 8. High-throughput sequencing of 16S rRNA in the fractionated RNA
	RNA fraction a	High-quality read number of 16S rRNA		Total Methanotrophs (%) d
		13CH4 b	12CH4 c	13CH4	12CH4
Tao-Yuan	13	5468	3473	0.047	0.176
	12	7244	6402	0.0631	0.214
	11	6075	7912	0.198	0.181
	10	5969	7642	0.303	0.191
	9	5494	3267	0.611	0.167
	8	5971	3466	0.657	0.157
	7	5657	5716	0.665	0.177
	6	5682	5428	0.676	0.183
	5	4074	6426	0.473	0.168
	4	5144	6622	0.292	0.155
	3	3607	7076	0.233	0.143
Gu-Shi	13	5029	8517	0.0211	0.197
	12	4827	7614	0.0632	0.198
	11	6099	3859	0.152	0.206
	10	4370	2482	0.348	0.221
	9	2130	2812	0.578	0.22
	8	3730	2007	0.718	0.233
	7	/	3147	/	0.216
	6	2972	6700	0.769	0.177
	5	3611	4224	0.614	0.224
	4	3249	3686	0.453	0.216
	3	704	2421	0.313	0.171
Ying-Tan	13	3564	5512	0.037	0.263
	12	5823	3337	0.0249	0.241
	11	5539	833	0.0164	0.24
	10	3349	5990	0.0245	0.279
	9	5895	5049	0.0439	0.26
	8	5949	7551	0.119	0.233
	7	5162	7836	0.301	0.235
	6	7058	3328	0.588	0.269
	5	5943	3752	0.708	0.297
	4	7129	4577	0.72	0.227
	3	7962	3931	0.632	0.267
Jia-Xing	13	5534	5278	0.028	0.297
	12	4388	4007	0.0586	0.29
	11	5358	3606	0.228	0.285
	10	4287	5232	0.532	0.29
	9	3949	7758	0.732	0.312
	8	5628	8323	0.829	0.332
	7	3760	5442	0.853	0.315
	6	6667	4676	0.737	0.282
	5	5171	/	0.548	/
	4	3864	4685	0.428	0.29
	3	3336	4378	0.389	0.29
Jiang-Du	13	5426	2323	0.0136	0.21
	12	3124	451	0.0163	0.204
	11	4238	4215	0.0441	0.218
	10	4793	4517	0.17	0.258
	9	5239	4584	0.565	0.209
	8	7791	3980	0.818	0.191
	7	6160	5351	0.936	0.229
	6	5437	5845	0.917	0.123
	5	5993	6208	0.827	0.145
	4	6939	7374	0.769	0.107
	3	3187	6298	0.386	0.106
Chang-Shu	13	/	8543	/	0.153
	12	2175	6797	0.0244	0.168
	11	2386	2579	0.0218	0.117
	10	3900	3457	0.0336	0.132
	9	2302	5624	0.0452	0.18
	8	3242	4520	0.0765	0.124
	7	4277	3842	0.203	0.0508
	6	3846	1451	0.33	0.06
	5	4286	1931	0.466	0.0166
	4	5356	6396	0.0392	0.0358
	3	2206	7963	0.3	0.056
Wu-Chang	12	5022	4511	0.0139	0.344
	11	5463	4367	0.0165	0.341
	10	5443	4603	0.0164	0.339
	9	4055	3526	0.0187	0.364
	8	3630	5592	0.0708	0.333
	7	5181	6574	0.244	0.369
	6	4882	6705	0.586	0.372
	5	6070	4550	0.784	0.442
	4	4834	4231	0.835	0.372
	3	7399	2155	0.875	0.436
	2	4840	3071	0.719	0.388
Lei-Zhou	13	3907	5247	0.0914	0.368
	12	5471	2647	0.107	0.323
	11	4911	3277	0.0713	0.363
	10	4248	4354	0.0683	0.364
	9	/	4154	/	0.447
	8	4224	7497	0.0968	0.216
	7	4812	4980	0.699	0.159
	6	7723	4205	0.918	0.37
	5	5949	4945	0.968	0.357
	4	4641	5191	0.955	0.311
	3	6828	3443	0.967	0.242
Zi-Yang	12	4384	3706	0.0153	0.261
	11	3099	3412	0.0158	0.306
	10	3676	3219	0.0174	0.367
	9	3074	5271	0.0664	0.446
	8	3282	3784	0.15	0.321
	7	4122	4984	0.546	0.339
	6	6235	3315	0.827	0.352
	5	4429	1826	0.937	0.32
	4	6809	4097	0.966	0.347
	3	5599	1227	0.945	0.299
	2	5016	3822	0.862	0.323
a represents RNA gradient fractions with different buoyant densities. The smaller the number, the heavier the fractionated RNA.
b '13CH4' represents 10,000 p.p.m.v. 13CH4-amended paddy soils with high-affinity methane oxidation activity.
c '12CH4' represents 10,000 p.p.m.v. 12CH4-amended paddy soils with high-affinity methane oxidation activity.
d represents the percentage of the 16S rRNA sequences affiliated to methanotrophs to the total 16S rRNA sequences in each fractionated RNA.
'/' represents that data was not obtained.
